# Supplementary material for: Unveiling Boundary-Localized Interfacial Interactions in Temperature-Controlled Au-Assisted Exfoliation of MoS2 Monolayers
Source: Nanomaterials (Basel). 2025 Dec 4;15(23):1835. doi: 10.3390/nano15231835 (PMC12693429; doi:10.3390/nano15231835)
Supplement: Supplementary file 1 [file nanomaterials-15-01835-s001.zip]

Archive with 1 entries (1 files):
- nanomaterials-3991637-supplementary.pdf
